# Supplementary material for: Comparative Evaluation of Polymeric Nanocarriers for DNA Vaccine Delivery Against Avian Orthoavulavirus 1 in Chickens
Source: Viruses. 2026 May 21;18(5):581. doi: 10.3390/v18050581 (PMC13211407; doi:10.3390/v18050581)
Supplement: Supplementary file 1 [file viruses-18-00581-s001.zip]

Archive with 1 entries (1 files):
- viruses-4177159-supplementary.pdf
